# Supplementary material for: IDH1-Associated m6A Methylation Is Linked to Transcriptomic Heterogeneity in Glioma
Source: Cancers (Basel). 2026 Jun 2;18(11):1825. doi: 10.3390/cancers18111825 (PMC13256496; doi:10.3390/cancers18111825)
Supplement: Supplementary file 1 [file cancers-18-01825-s001.zip]

Archive with 1 entries (1 files):
- cancers-4318059-supplementary.pdf
